# Supplementary material for: Automatic detection of mind wandering in a simulated driving task with behavioral measures
Source: PLoS One. 2018 Nov 12;13(11):e0207092. doi: 10.1371/journal.pone.0207092 (PMC6231636; doi:10.1371/journal.pone.0207092)
Supplement: S1 Table — The first column was the subject No. The next 16 column were the value of global features for each participant. The next column was the predicted accuracy of the driver independent model built with global-only features for participants with high or low MW. The last column was the predicted accuracy with best driver dependent model for participants with medium MW. The last two row showed the correlation between each global feature and predicted accuracy for participants with high or low MW and for participants with medium MW. The p-value indicated whether the Pearson linear correlation coefficient is significantly different from zero, and if p-value was significant, the correlation coefficient was displayed. (XLSX) [file pone.0207092.s001.xlsx]

## Sheet: 工作表 2
	steering, max	steering, min	steering, mean	steering, std	foot operation, max	foot operation, min	foot operation, mean	foot operation, std	offset, max	offset, min	offset, mean	offset, std	distance, max	distance, min	distance, mean	distance, std	Predicted accuracy with best driver independent model for participants with high or low MW	Predicted accuracy with driver dependent model for participants with medium MW
1	0.0879379	-0.0443254	0.00255571	0.0154187	1	-1	0.389388	0.39902	0.824276	-1.14785	-0.409492	0.262041	83.8242	13.0557	21.2872	2.95537	0.304	-
2	0.082651	-0.0409195	0.00218842	0.0147734	1	-0.701961	0.419887	0.316077	1.44799	-1.37415	-0.229255	0.561743	129.572	9.39746	33.9922	15.8186	-	0.594
3	0.0997823	-0.0477837	0.00260292	0.0164832	0.866667	-0.772549	0.461416	0.375798	1.09728	-0.819373	0.024558	0.235726	84.4316	14.6572	24.8613	6.05344	1	-
4	0.105987	-0.083507	0.00243353	0.0174276	1	-1	0.384501	0.405626	1.37469	-1.3751	-0.451278	0.503742	115.697	14.3585	29.7185	7.88335	-	0.688
5	0.102798	-0.0989637	0.00252785	0.0169832	1	-0.843137	0.411684	0.37894	1.43585	-1.37498	-0.589814	0.416412	100.283	8.34278	19.2282	6.74619	-	0.688
6	0.433565	-0.0919834	0.00277476	0.0196883	1	-1	0.405098	0.391194	1.56445	-1.3748	0.0937378	0.526069	81.998	5.76709	19.7257	7.87544	-	0.76
7	0.0851949	-0.0397211	0.00229758	0.0144156	1	-1	0.393704	0.349566	0.518785	-1.1194	-0.154302	0.259698	89.6753	15.9199	30.2704	8.40491	0.8333	-
8	0.0975898	-0.116594	0.00236568	0.0189002	1	-0.796078	0.422595	0.333349	1.43708	-1.37405	-0.384433	0.480894	126.34	12.5039	49.0471	23.254	-	0.479
9	0.202842	-0.106065	0.00248082	0.0207301	1	-1	0.421688	0.471124	1.65298	-1.67308	-0.279939	0.712553	83.3145	5.07812	23.2928	8.2046	-	0.688
10	0.107556	-0.0663916	0.00269046	0.0171485	1	-0.772549	0.372227	0.400631	0.656861	-1.24636	-0.357973	0.219791	85.1152	10.252	21.0555	6.15271	0.125	-
11	0.12163	-0.0809732	0.00273506	0.0203537	1	-1	0.416955	0.353819	1.37412	-1.37461	-0.337882	0.445348	94.418	5.32227	21.343	9.45626	0.792	-
12	0.0816703	-0.0663616	0.00254558	0.0163429	1	-1	0.402359	0.35671	0.857092	-1.15447	-0.253374	0.330827	133.268	8.99939	24.5627	13.1309	0.292	-
13	0.16139	-0.086673	0.00256569	0.0228037	1	-1	0.403587	0.411631	1.66771	-1.66815	-0.101763	0.578018	60.0538	7.50839	21.3362	6.58117	0.875	-
14	0.162711	-0.101455	0.00277167	0.0235056	1	-1	0.414003	0.396697	1.34258	-1.3507	-0.116702	0.355563	53.0252	12.5857	24.2269	7.10093	-	0.604
15	0.198064	-0.130281	0.00307474	0.0270208	1	-1	0.392055	0.414172	1.66924	-1.62247	-0.127893	0.59476	79.7878	14.4332	33.5124	10.0348	0.75	-
16	0.103167	-0.0862624	0.00264247	0.0209349	1	-1	0.38814	0.364649	1.23216	-1.35397	-0.226657	0.330306	81.8106	9.06877	20.5155	9.253	0.7826	-
17	0.0922189	-0.0601565	0.00253393	0.0164327	1	-0.709804	0.403205	0.402536	0.884877	-1.24402	-0.296931	0.256842	69.7416	18.3675	39.0661	7.27549	-	0.652
18	0.0782734	-0.0549776	0.00202328	0.0156138	1	-0.976471	0.394545	0.362934	1.3744	-1.37017	-0.192841	0.382687	111.533	9.77797	29.2342	13.3897	-	0.688
19	0.100045	-0.0501771	0.00250571	0.0158483	1	-0.678431	0.388109	0.337698	0.741869	-1.28146	-0.265669	0.251682	74.7487	11.4764	25.2923	7.4572	-	0.635
20	0.107151	-0.0589499	0.00233261	0.0160605	0.968627	-0.654902	0.384822	0.273959	1.37101	-1.3743	-0.408312	0.244065	94.3878	12.6988	41.1171	13.8143	-	0.688
21	0.176797	-0.130426	0.00271615	0.0242495	1	-1	0.429824	0.437907	1.66665	-1.67058	-0.0116383	0.636581	70.098	11.7908	30.376	8.84253	-	0.563
22	0.120062	-0.0974027	0.0027467	0.0197991	1	-0.976471	0.384648	0.362286	1.50974	-1.375	-0.257005	0.516266	46.8203	8.3926	21.6065	7.13514	0.792	-
23	0.0937947	-0.0612151	0.00239821	0.0166354	1	-0.866667	0.37914	0.331002	1.36476	-1.36654	-0.281489	0.338325	45.1023	7.83334	22.0706	5.05248	-	0.635
24	0.199726	-0.100396	0.00233518	0.0205453	1	-1	0.409917	0.369337	1.37117	-1.375	-0.0193651	0.404674	93.1858	10.5344	36.7308	16.5582	-	0.552
25	0.222365	-0.142811	0.00271939	0.0230182	1	-1	0.438324	0.395344	1.67392	-1.66999	-0.115594	0.492422	52.0259	13.0543	23.7948	6.08223	0.917	-
26	0.0863553	-0.0662665	0.00273179	0.0158708	1	-0.921569	0.39832	0.344485	0.444019	-1.20198	-0.335841	0.258975	56.1498	8.75405	23.0204	7.13398	-	0.677
27	0.149043	-0.124173	0.0027098	0.0204811	1	-1	0.393689	0.370201	1.60212	-1.6427	-0.174096	0.49121	55.7065	7.83498	18.2092	7.47707	-	0.708
28	0.118552	-0.0638552	0.00229486	0.015451	1	-0.662745	0.386851	0.265509	1.65083	-1.65977	0.106391	0.526664	122.787	13.4235	39.9845	19.2335	1	-
29	0.137554	-0.122877	0.00259136	0.0187333	1	-1	0.3677	0.467682	1.42516	-1.37442	-0.346139	0.465044	51.1691	10.1614	23.1091	5.87063	0.708	-
30	0.123545	-0.100419	0.0026003	0.0211618	1	-0.72549	0.394273	0.323895	1.42035	-1.37466	-0.319595	0.51273	55.3655	10.2956	22.4709	6.01846	-	0.792
31	0.0940743	-0.0689045	0.00230217	0.0172218	1	-0.85098	0.405432	0.373021	1.3739	-1.37475	-0.260153	0.433137	107.047	8.29101	33.2339	18.2463	0.708	-
32	0.104532	-0.0835788	0.00265849	0.017742	1	-0.905882	0.390491	0.324588	1.44159	-1.35685	-0.107629	0.369267	55.5499	10.1401	25.2779	6.15317	-	0.635
33	0.110484	-0.0577171	0.00257343	0.0164989	1	-0.890196	0.431072	0.346783	1.35276	-1.37504	-0.195063	0.279642	40.0165	7.38674	18.0996	4.25191	0.75	-
34	0.18562	-0.0877633	0.00249524	0.0192328	1	-1	0.387641	0.433938	1.37299	-1.37388	-0.165943	0.41028	65.1627	15.6717	30.2704	8.13546	-	0.615
35	0.134349	-0.1018	0.00253149	0.021305	1	-0.992157	0.378651	0.426443	1.43848	-1.37202	-0.0784187	0.385727	49.1284	10.6252	20.3908	5.07433	0.292	-
36	0.11256	-0.0611842	0.00263676	0.0187854	1	-0.882353	0.405865	0.352961	1.5952	-1.09967	0.120222	0.38114	118.418	15.0057	29.8291	10.892	0.75	-
37	0.121727	-0.072979	0.00277185	0.0193862	1	-1	0.404421	0.387608	1.36991	-1.37465	-0.194419	0.364891	85.686	11.2535	36.4582	11.9372	-	0.604
38	0.158038	-0.0932872	0.00237137	0.0201036	1	-1	0.39737	0.34675	1.64812	-1.63897	-0.220754	0.784647	40.7498	9.22546	24.6448	5.14981	-	0.792
39	0.114237	-0.0572226	0.00253619	0.0162433	1	-0.952941	0.393319	0.370964	0.723936	-1.28119	-0.281006	0.280287	65.665	12.8837	31.3665	7.16108	-	0.76
40	0.0947477	-0.0837265	0.00227571	0.0180462	0.945098	-0.72549	0.413952	0.305351	1.40633	-1.37435	-0.263986	0.441299	65.8277	6.82034	32.4329	12.3557	0.917	-
Correlation coefficient between each feature and predicted accuracy of participants with high or low MW	(p>0.05)	(p>0.05)	(p>0.05)	(p>0.05)	(p>0.05)	(p>0.05)	0.504 (p<0.05)	(p>0.05)	0.526 (p<0.05)	(p>0.05)	0.482 (p<0.05)	(p>0.05)	(p>0.05)	(p>0.05)	(p>0.05)	(p>0.05)
Correlation coefficient between each feature and predicted accuracy of participants with medium MW	(p>0.05)	(p>0.05)	(p>0.05)	(p>0.05)	(p>0.05)	(p>0.05)	-0.451 (p<0.05)	(p>0.05)	(p>0.05)	(p>0.05)	(p>0.05)	(p>0.05)	(p>0.05)	(p>0.05)	-0.586 (p<0.05)	-0.643 (p<0.05)
