# Supplementary material for: Automatic detection of mind wandering in a simulated driving task with behavioral measures
Source: PLoS One. 2018 Nov 12;13(11):e0207092. doi: 10.1371/journal.pone.0207092 (PMC6231636; doi:10.1371/journal.pone.0207092)
Supplement: S2 Table — The name of worksheets included the feature type (‘Global’ / ‘Local’), participants groups (‘H&L’ / ‘M’), and window sizes (‘5s’, ‘10s’, ‘15s’). (XLSX) [file pone.0207092.s002.xlsx]

## Sheet: Global, H&L
		mean(mwd)	std(mwd)	mean(nmwd)	std(nmwd)	issig
steering	max	0.129894	0.0422036	0.111693	0.0264245	1
steering	min	-0.0896001	0.0283228	-0.0691716	0.0247759	1
steering	mean	0.0026142	0.00020034	0.00252929	0.000174321	1
steering	std	0.0198307	0.00311995	0.0176791	0.00280232	1
operation	max	0.994967	0.0158753	0.98258	0.0445457	0
operation	min	-0.936601	0.0985977	-0.893829	0.120865	1
operation	mean	0.398971	0.0200253	0.405501	0.0265507	0
operation	std	0.382719	0.0394054	0.361562	0.047899	1
offset	max	1.33418	0.333081	1.25006	0.368905	1
offset	min	-1.40046	0.169956	-1.27235	0.252647	1
offset	mean	-0.233073	0.114151	-0.110815	0.160917	1
offset	std	0.423745	0.113917	0.368302	0.110332	1
distance	max	74.3773	22.4106	87.783	30.4632	1
distance	min	9.79922	2.83773	11.8059	3.14464	1
distance	mean	24.7397	5.05189	26.7899	6.68001	1
distance	std	8.5194	3.74564	9.53199	5.00091	0

## Sheet: Global, M
		mean(mwd)	std(mwd)	mean(nmwd)	std(nmwd)	issig
steering	max	0.134451	0.0675964	0.145432	0.0804677	0
steering	min	-0.083752	0.0243675	-0.0837444	0.0248164	0
steering	mean	0.00252152	0.00019449	0.00250268	0.000195144	0
steering	std	0.0184922	0.00259883	0.0185701	0.00250677	0
operation	max	0.998054	0.00758136	0.999067	0.00533922	0
operation	min	-0.891868	0.126059	-0.902558	0.122238	0
operation	mean	0.401305	0.0134696	0.401283	0.0140988	0
operation	std	0.365528	0.0440656	0.371564	0.0455764	0
offset	max	1.30678	0.327436	1.33549	0.306798	0
offset	min	-1.39471	0.128449	-1.40778	0.130309	0
offset	mean	-0.24748	0.153324	-0.22844	0.148484	0
offset	std	0.423338	0.144435	0.444538	0.146403	0
distance	max	78.4388	25.6371	78.7753	25.2752	0
distance	min	10.9056	2.96541	10.5789	3.0557	0
distance	mean	29.061	8.0173	28.6219	7.52385	0
distance	std	9.4907	4.43404	9.46716	4.4054	0

## Sheet: Local, H&L, 5s
		mean(mwd)	std(mwd)	mean(nmwd)	std(nmwd)	issig
steering	mean	0.00109573	0.00935538	0.000143586	0.00953689	0
steering	std	0.0137078	0.0079267	0.0110211	0.00676567	1
steering	max	0.0271534	0.0233096	0.0202633	0.017735	1
steering	min	-0.0213637	0.0189763	-0.018989	0.018828	0
steering	median	0.000351343	0.0080624	-0.000106349	0.00933066	0
steering	kurtosis	2.86738	1.83267	3.05963	2.90747	0
steering	skewness	0.142577	0.888104	0.0417561	0.962686	0
steering	intercept	-0.00163517	0.0142364	-0.00146671	0.0135049	0
steering	slope	0.00109236	0.00418252	0.000644118	0.00390398	0
steering	goodness of fit	0.184301	0.20663	0.225141	0.238212	0
steering	diff	0.00534861	0.0227433	0.00430018	0.019281	0
steering	entropy	0.115206	0.0912043	0.0939605	0.060135	1
steering	ar1	-1.89196	0.23634	-1.81564	0.252091	1
steering	ar2	1.37875	0.460832	1.19556	0.516591	1
steering	ar3	-0.64438	0.435655	-0.531951	0.460874	1
steering	ar4	0.200523	0.334161	0.186726	0.338267	0
steering	ar5	-0.00211322	0.150448	-0.0015668	0.149637	0
steering	var(cd1)	1.13886e-05	1.98845e-05	7.11071e-06	1.06565e-05	1
steering	var(cd2)	7.2058e-05	0.00013591	4.38625e-05	6.90251e-05	1
steering	var(cd3)	0.000330522	0.000642292	0.000227296	0.000394645	0
steering	var(a3)	0.0017359	0.00229608	0.00117748	0.00143296	1
operation	mean	0.36489	0.163456	0.399339	0.158571	0
operation	std	0.14052	0.133138	0.144398	0.126241	0
operation	max	0.580696	0.219874	0.610096	0.204067	0
operation	min	0.181592	0.208202	0.180434	0.217041	0
operation	median	0.337576	0.221933	0.397101	0.217851	1
operation	kurtosis	4.56591	6.5933	4.55798	5.94883	0
operation	skewness	0.142397	1.68455	-0.273629	1.65388	1
operation	intercept	0.35595	0.301995	0.421644	0.281584	1
operation	slope	0.00357583	0.0961431	-0.00892196	0.0792824	0
operation	goodness of fit	0.429919	0.280497	0.389627	0.285461	0
operation	diff	0.0280595	0.409196	-0.00579894	0.353917	0
operation	entropy	11.0606	5.54761	11.9434	4.80395	0
operation	ar1	-1.47926	0.609703	-1.54171	0.486794	0
operation	ar2	0.665326	0.947517	0.678985	0.642207	0
operation	ar3	-0.216685	0.620776	-0.17939	0.448002	0
operation	ar4	0.0894516	0.340865	0.0835656	0.342662	0
operation	ar5	-0.0410233	0.173197	-0.0356548	0.168596	0
operation	var(cd1)	0.000669285	0.00113951	0.000908062	0.00154034	0
operation	var(cd2)	0.0043299	0.00684655	0.00581039	0.0100679	0
operation	var(cd3)	0.0210057	0.0377533	0.0267406	0.0461129	0
operation	var(a3)	0.334201	0.492926	0.316029	0.429127	0
offset	mean	-0.312178	0.351479	-0.113238	0.38052	1
offset	std	0.21751	0.178791	0.168529	0.136329	1
offset	max	0.0384831	0.485766	0.151141	0.436862	1
offset	min	-0.655898	0.379741	-0.379469	0.376639	1
offset	median	-0.319121	0.377063	-0.124236	0.399822	1
offset	kurtosis	2.19195	0.848288	2.17479	0.764199	0
offset	skewness	0.00305191	0.622716	0.0127244	0.632154	0
offset	intercept	-0.26165	0.471009	-0.0718845	0.487184	1
offset	slope	-0.0202111	0.122304	-0.0165413	0.109216	0
offset	goodness of fit	0.467077	0.306864	0.521129	0.307806	0
offset	diff	-0.0875532	0.517577	-0.113258	0.452916	0
offset	entropy	9.36637	7.42957	7.79141	6.51035	1
offset	ar1	-2.01427	0.327019	-1.9412	0.281157	1
offset	ar2	1.25753	0.436476	1.16626	0.404243	1
offset	ar3	-0.319892	0.302449	-0.296806	0.292773	0
offset	ar4	0.0513973	0.319973	-0.0411225	0.360203	1
offset	ar5	0.0352463	0.200664	0.119648	0.23953	1
offset	var(cd1)	0.00571998	0.0323048	0.000197642	0.000266346	1
offset	var(cd2)	0.0146156	0.0905653	0.00439155	0.0390768	0
offset	var(cd3)	0.0596863	0.28211	0.0130623	0.0312027	1
offset	var(a3)	0.616752	1.13762	0.42527	0.919534	0
distance	mean	23.4357	7.00138	25.1468	9.77997	0
distance	std	0.944228	0.703565	0.914167	0.780041	0
distance	max	25.0413	7.38793	26.6509	10.3736	0
distance	min	21.9766	6.6245	23.671	9.26064	0
distance	median	23.3857	7.05316	25.1352	9.79812	0
distance	kurtosis	2.13079	0.547926	2.16894	0.533891	0
distance	skewness	0.138568	0.611101	0.023337	0.642726	0
distance	intercept	23.2083	7.26535	25.4133	10.576	1
distance	slope	0.090966	0.767501	-0.106607	0.782145	1
distance	goodness of fit	0.795408	0.296455	0.755079	0.322772	0
distance	diff	0.466819	3.70799	-0.491486	3.82925	1
distance	entropy	-201078	163218	-257195	383233	0
distance	ar1	-1.34517	0.267138	-1.32016	0.290843	0
distance	ar2	0.0288053	0.290123	-0.00123719	0.307354	0
distance	ar3	0.0915876	0.225435	0.078654	0.228704	0
distance	ar4	0.130709	0.19771	0.142162	0.201216	0
distance	ar5	0.094025	0.204019	0.100562	0.232179	0
distance	var(cd1)	0.000915507	0.00236466	0.000895059	0.00120616	0
distance	var(cd2)	0.00687127	0.0200028	0.0066174	0.00985514	0
distance	var(cd3)	0.0710112	0.136281	0.073151	0.0968702	0
distance	var(a3)	13.9306	21.4269	14.5714	32.7579	0

## Sheet: Local, H&L, 10s
		mean(mwd)	std(mwd)	mean(nmwd)	std(nmwd)	issig
steering	mean	-0.00135658	0.00739623	-0.00196447	0.00743202	0
steering	std	0.0146917	0.00627764	0.0120272	0.0051864	1
steering	max	0.0317284	0.0230049	0.0243654	0.0171244	1
steering	min	-0.0303747	0.0188797	-0.025904	0.0171663	1
steering	median	-0.00134948	0.00720039	-0.00231341	0.00787722	0
steering	kurtosis	3.69401	1.74357	3.71375	2.06454	0
steering	skewness	0.182614	1.02063	0.158418	1.01291	0
steering	intercept	-0.00608527	0.0117126	-0.00582112	0.0119802	0
steering	slope	0.000945737	0.0019415	0.000771331	0.00198355	0
steering	goodness of fit	0.184013	0.177655	0.236923	0.215491	1
steering	diff	0.00880115	0.0250039	0.00746559	0.0217669	0
steering	entropy	0.216041	0.138663	0.171701	0.0863152	1
steering	ar1	-1.93958	0.188442	-1.84682	0.197907	1
steering	ar2	1.4438	0.396181	1.23733	0.444882	1
steering	ar3	-0.669574	0.379541	-0.550181	0.403449	1
steering	ar4	0.192599	0.274827	0.178402	0.279022	0
steering	ar5	0.00995222	0.119297	0.0119222	0.121533	0
steering	var(cd1)	9.13065e-06	1.19872e-05	5.89113e-06	8.16839e-06	1
steering	var(cd2)	5.53208e-05	6.9833e-05	3.61727e-05	4.95384e-05	1
steering	var(cd3)	0.00030303	0.000513277	0.00019704	0.000276105	1
steering	var(a3)	0.00173805	0.00170697	0.00118869	0.000949108	1
operation	mean	0.363527	0.110652	0.385435	0.104821	0
operation	std	0.197431	0.12599	0.201797	0.113472	0
operation	max	0.651702	0.201834	0.67484	0.178761	0
operation	min	0.094134	0.174824	0.073354	0.179748	0
operation	median	0.352515	0.192603	0.393106	0.179432	0
operation	kurtosis	3.29382	6.84054	3.06173	4.66949	0
operation	skewness	-0.110825	1.26667	-0.0786011	1.16517	0
operation	intercept	0.373074	0.24063	0.372372	0.219741	0
operation	slope	-0.00190946	0.0433522	0.00261263	0.0389499	0
operation	goodness of fit	0.373975	0.29048	0.359592	0.303026	0
operation	diff	0.0683731	0.386681	0.0567389	0.406737	0
operation	entropy	21.5368	8.96992	22.956	7.69406	0
operation	ar1	-1.64045	0.400697	-1.6989	0.306583	0
operation	ar2	0.808934	0.561973	0.81884	0.530571	0
operation	ar3	-0.219357	0.404849	-0.172185	0.380506	0
operation	ar4	0.0813332	0.282558	0.0767476	0.260176	0
operation	ar5	-0.0251581	0.127459	-0.0191738	0.123707	0
operation	var(cd1)	0.000748035	0.00106556	0.000974105	0.00151042	0
operation	var(cd2)	0.00441877	0.00591202	0.0065872	0.00995452	0
operation	var(cd3)	0.0212044	0.0300622	0.0325413	0.0470379	0
operation	var(a3)	0.441263	0.464146	0.411784	0.39107	0
offset	mean	-0.244196	0.303559	-0.0751206	0.335562	1
offset	std	0.28807	0.167658	0.234574	0.155465	1
offset	max	0.250701	0.477792	0.326571	0.408094	0
offset	min	-0.735004	0.348367	-0.473812	0.375394	1
offset	median	-0.251928	0.321989	-0.0775195	0.366351	1
offset	kurtosis	2.34142	0.899166	2.5891	1.39033	0
offset	skewness	0.0059022	0.624619	-0.0294097	0.774041	0
offset	intercept	-0.130611	0.443829	-0.00712948	0.459771	1
offset	slope	-0.022717	0.0644884	-0.0135982	0.0625495	0
offset	goodness of fit	0.35562	0.298638	0.384814	0.3001	0
offset	diff	-0.174057	0.547551	-0.139891	0.536488	0
offset	entropy	18.9453	10.1784	16.0686	10.4317	1
offset	ar1	-2.01179	0.316693	-1.92884	0.253657	1
offset	ar2	1.24132	0.397821	1.13237	0.339143	1
offset	ar3	-0.304529	0.229066	-0.264171	0.210504	0
offset	ar4	0.0660356	0.236252	-0.0512192	0.242683	1
offset	ar5	0.0190721	0.151616	0.118749	0.174505	1
offset	var(cd1)	0.00456063	0.0224126	0.00136111	0.0120464	0
offset	var(cd2)	0.0119444	0.0523347	0.0084595	0.0525457	0
offset	var(cd3)	0.0559154	0.217312	0.0234954	0.0906584	0
offset	var(a3)	0.857117	1.02019	0.641514	0.909202	1
distance	mean	23.3338	6.9899	25.3362	10.331	1
distance	std	1.73129	1.30814	1.75141	1.56923	0
distance	max	26.3623	8.16664	28.2862	11.7868	0
distance	min	20.8085	6.30309	22.6327	9.16649	1
distance	median	23.2024	7.02872	25.2711	10.4068	1
distance	kurtosis	2.16097	0.727743	2.13512	0.708391	0
distance	skewness	0.149479	0.644552	0.0503783	0.628363	0
distance	intercept	23.3188	8.2096	25.8306	12.3249	1
distance	slope	0.00298547	0.692543	-0.0988655	0.754589	0
distance	goodness of fit	0.697917	0.314943	0.647219	0.341169	0
distance	diff	0.149421	6.47934	-1.06208	7.11733	0
distance	entropy	-397711	320282	-532775	887263	1
distance	ar1	-1.42147	0.247249	-1.42282	0.280388	0
distance	ar2	0.0485091	0.266223	0.0419634	0.290998	0
distance	ar3	0.175593	0.215033	0.187924	0.210913	0
distance	ar4	0.201259	0.16471	0.201709	0.163092	0
distance	ar5	-0.00391874	0.195734	-0.0087974	0.219059	0
distance	var(cd1)	0.0018174	0.00291516	0.0017707	0.00211894	0
distance	var(cd2)	0.0146506	0.023403	0.0143897	0.0171448	0
distance	var(cd3)	0.11722	0.192123	0.114216	0.139524	0
distance	var(a3)	41.5696	76.6539	48.7415	130.378	0

## Sheet: Local, H&L, 15s
		mean(mwd)	std(mwd)	mean(nmwd)	std(nmwd)	issig
steering	mean	-0.0020945	0.00498362	-0.0024496	0.00529707	0
steering	std	0.0157476	0.00507709	0.013443	0.00410032	1
steering	max	0.0369461	0.021996	0.0289851	0.0152881	1
steering	min	-0.0376721	0.0179352	-0.0330535	0.0174107	1
steering	median	-0.00226489	0.00553315	-0.00299907	0.00622109	0
steering	kurtosis	4.1474	2.10734	3.92355	2.04127	0
steering	skewness	0.18548	1.00367	0.109304	0.938367	0
steering	intercept	-0.00561814	0.0127509	-0.00486901	0.0129313	0
steering	slope	0.000469818	0.00162083	0.000322588	0.00160336	0
steering	goodness of fit	0.2433	0.164815	0.293549	0.198863	1
steering	diff	0.00464307	0.0266289	0.00458269	0.024877	0
steering	entropy	0.317662	0.169007	0.258244	0.110411	1
steering	ar1	-1.96021	0.156557	-1.8755	0.19006	1
steering	ar2	1.47682	0.345271	1.28754	0.428621	1
steering	ar3	-0.686466	0.341068	-0.580134	0.382286	1
steering	ar4	0.18821	0.249765	0.191084	0.252016	0
steering	ar5	0.0181883	0.107753	0.00794514	0.107872	0
steering	var(cd1)	8.39802e-06	9.37649e-06	5.56191e-06	6.50092e-06	1
steering	var(cd2)	5.2609e-05	6.22649e-05	3.5424e-05	4.30848e-05	1
steering	var(cd3)	0.000289854	0.000347632	0.000190603	0.000243082	1
steering	var(a3)	0.0018642	0.00135369	0.00137242	0.000797133	1
operation	mean	0.354996	0.0819635	0.375256	0.0882827	1
operation	std	0.225544	0.108671	0.230095	0.103141	0
operation	max	0.698942	0.189066	0.725738	0.173367	0
operation	min	0.036295	0.157901	0.0195046	0.185684	0
operation	median	0.342374	0.173547	0.367079	0.165413	0
operation	kurtosis	3.22464	9.84511	2.50505	2.32891	0
operation	skewness	-0.112408	1.24026	0.0287132	0.888128	0
operation	intercept	0.347083	0.216522	0.350426	0.210327	0
operation	slope	0.00105498	0.0261474	0.00331066	0.0236475	0
operation	goodness of fit	0.275734	0.274209	0.264329	0.29753	0
operation	diff	0.0722291	0.39129	0.0176677	0.415431	0
operation	entropy	31.4423	11.4743	32.8019	10.4156	0
operation	ar1	-1.71527	0.296408	-1.71962	0.279891	0
operation	ar2	0.886274	0.462019	0.846872	0.487127	0
operation	ar3	-0.218001	0.354613	-0.174277	0.34713	0
operation	ar4	0.0659805	0.244722	0.0666947	0.229457	0
operation	ar5	-0.0138665	0.111308	-0.0138762	0.105059	0
operation	var(cd1)	0.00077939	0.00097019	0.00105247	0.0015067	0
operation	var(cd2)	0.00459607	0.00559549	0.00666434	0.00973699	0
operation	var(cd3)	0.0250554	0.0312648	0.0366305	0.0517712	0
operation	var(a3)	0.487902	0.405635	0.478217	0.363956	0
offset	mean	-0.222148	0.277381	-0.0634716	0.295058	1
offset	std	0.322462	0.156967	0.276271	0.161473	1
offset	max	0.386072	0.485677	0.441635	0.405392	0
offset	min	-0.817259	0.329409	-0.565232	0.37869	1
offset	median	-0.222452	0.301043	-0.0622185	0.3313	1
offset	kurtosis	2.61991	1.09551	2.63111	1.75612	0
offset	skewness	0.0101591	0.65617	-0.0217465	0.688031	0
offset	intercept	-0.131353	0.436492	-0.0135997	0.455299	1
offset	slope	-0.012106	0.043847	-0.00664959	0.0469319	0
offset	goodness of fit	0.308188	0.261356	0.332895	0.269915	0
offset	diff	-0.115459	0.626546	-0.123555	0.599216	0
offset	entropy	27.6649	12.8391	24.3015	12.6507	1
offset	ar1	-1.98005	0.356627	-1.91946	0.268595	0
offset	ar2	1.19945	0.434598	1.11008	0.341121	1
offset	ar3	-0.292203	0.209113	-0.24456	0.197843	1
offset	ar4	0.0728907	0.219236	-0.0471524	0.218142	1
offset	ar5	0.0115929	0.148553	0.108282	0.159708	1
offset	var(cd1)	0.00481051	0.018325	0.00187431	0.011825	0
offset	var(cd2)	0.0128762	0.0472968	0.00613446	0.0257987	0
offset	var(cd3)	0.0579015	0.164353	0.0278217	0.117887	1
offset	var(a3)	0.974719	0.89846	0.811611	1.00549	0
distance	mean	23.5966	7.3266	25.7934	10.9901	1
distance	std	2.5238	2.26548	2.56368	2.52275	0
distance	max	28.2067	10.3477	30.3666	13.6705	0
distance	min	19.9488	6.02542	22.063	9.18937	1
distance	median	23.3689	7.30103	25.6054	11.1472	1
distance	kurtosis	2.28043	0.855713	2.09151	0.695776	1
distance	skewness	0.15298	0.690923	0.137881	0.562406	0
distance	intercept	24.1648	10.3242	27.0236	14.439	1
distance	slope	-0.0757702	0.701871	-0.164026	0.745895	0
distance	goodness of fit	0.594126	0.323511	0.556997	0.337473	0
distance	diff	-1.15183	9.9332	-2.82383	10.3221	0
distance	entropy	-625581	526298	-856811	1.49544e+06	1
distance	ar1	-1.46051	0.24582	-1.4873	0.276207	0
distance	ar2	0.0644096	0.272874	0.0899627	0.283272	0
distance	ar3	0.21783	0.214285	0.231269	0.207644	0
distance	ar4	0.226094	0.141072	0.228857	0.143452	0
distance	ar5	-0.0478436	0.186544	-0.0628012	0.201079	0
distance	var(cd1)	0.00289377	0.00395745	0.002809	0.003344	0
distance	var(cd2)	0.0233064	0.032257	0.0225307	0.0271565	0
distance	var(cd3)	0.188966	0.264274	0.184424	0.22252	0
distance	var(a3)	96.4165	262.173	108.511	290.689	0

## Sheet: Local, M, 5s
		mean(mwd)	std(mwd)	mean(nmwd)	std(nmwd)	issig
steering	mean	0.00161925	0.00902142	0.000498242	0.00955144	0
steering	std	0.0117427	0.00665933	0.0109095	0.00652234	0
steering	max	0.0239123	0.0191786	0.02034	0.0190355	1
steering	min	-0.0168528	0.0161037	-0.0174034	0.0173888	0
steering	median	0.000556766	0.00857682	6.88334e-05	0.00917723	0
steering	kurtosis	2.81538	1.21772	2.86234	1.58588	0
steering	skewness	0.256154	0.864521	0.0880564	0.868747	1
steering	intercept	-0.00175794	0.0127027	-0.00211794	0.0133179	0
steering	slope	0.00135088	0.00410471	0.00104647	0.00399028	0
steering	goodness of fit	0.237794	0.243347	0.252714	0.245403	0
steering	diff	0.0045056	0.0206063	0.0048294	0.0209444	0
steering	entropy	0.0963079	0.0605923	0.0920107	0.0668084	0
steering	ar1	-1.88159	0.242349	-1.86468	0.273047	0
steering	ar2	1.32868	0.506503	1.28462	0.541169	0
steering	ar3	-0.596909	0.468126	-0.563125	0.514149	0
steering	ar4	0.179899	0.32292	0.174607	0.377823	0
steering	ar5	0.00338424	0.143261	-0.00190959	0.162379	0
steering	var(cd1)	6.72256e-06	8.07355e-06	6.14888e-06	1.05628e-05	0
steering	var(cd2)	4.27769e-05	5.6509e-05	4.2866e-05	7.81465e-05	0
steering	var(cd3)	0.000198555	0.000290814	0.000201882	0.000485971	0
steering	var(a3)	0.00132627	0.0014542	0.00116255	0.00168951	0
operation	mean	0.35444	0.158832	0.351592	0.164891	0
operation	std	0.138914	0.116027	0.152655	0.12296	0
operation	max	0.579767	0.198483	0.592098	0.192284	0
operation	min	0.175143	0.207361	0.150914	0.223827	0
operation	median	0.322393	0.201556	0.33067	0.221206	0
operation	kurtosis	4.51292	6.90542	4.54794	7.33724	0
operation	skewness	0.160837	1.63044	0.1252	1.65404	0
operation	intercept	0.336754	0.26799	0.323496	0.293336	0
operation	slope	0.0070744	0.0845115	0.0112386	0.090545	0
operation	goodness of fit	0.420715	0.301138	0.44907	0.294755	0
operation	diff	0.0362554	0.387162	0.0641066	0.392363	0
operation	entropy	11.0873	5.14346	10.9042	5.23778	0
operation	ar1	-1.47626	0.547072	-1.48981	0.538958	0
operation	ar2	0.589683	0.629764	0.652029	0.640699	0
operation	ar3	-0.153104	0.423388	-0.192448	0.46647	0
operation	ar4	0.0581483	0.319674	0.0539531	0.342762	0
operation	ar5	-0.0195555	0.161877	-0.0151433	0.159967	0
operation	var(cd1)	0.000502317	0.000811119	0.000631325	0.00113213	0
operation	var(cd2)	0.00337703	0.00517116	0.00421225	0.00809732	0
operation	var(cd3)	0.016953	0.0315923	0.020126	0.0367748	0
operation	var(a3)	0.290326	0.394315	0.338958	0.466813	0
offset	mean	-0.26303	0.348008	-0.247971	0.392305	0
offset	std	0.256048	0.247789	0.231728	0.209579	0
offset	max	0.124771	0.525932	0.108526	0.536666	0
offset	min	-0.648144	0.394237	-0.616864	0.408469	0
offset	median	-0.256732	0.416892	-0.24939	0.434274	0
offset	kurtosis	2.2076	1.78543	2.38389	2.05233	0
offset	skewness	0.0176193	0.675827	-0.022571	0.775274	0
offset	intercept	-0.244246	0.477317	-0.207389	0.561026	0
offset	slope	-0.00751379	0.153763	-0.0162327	0.138248	0
offset	goodness of fit	0.478711	0.323645	0.505595	0.307638	0
offset	diff	-0.0531835	0.59332	-0.0831826	0.612495	0
offset	entropy	7.65133	9.60257	7.73696	9.08576	0
offset	ar1	-1.92237	0.522541	-1.87583	0.400436	0
offset	ar2	1.12828	0.603117	1.06958	0.476117	0
offset	ar3	-0.233246	0.580463	-0.269393	0.430079	0
offset	ar4	-0.0384385	0.57317	-0.0134077	0.395742	0
offset	ar5	0.0813009	0.20827	0.102412	0.211499	0
offset	var(cd1)	0.013171	0.0570374	0.00639248	0.0326414	0
offset	var(cd2)	0.0314318	0.125375	0.0279431	0.126379	0
offset	var(cd3)	0.0752697	0.273432	0.082995	0.346206	0
offset	var(a3)	0.970943	1.88912	0.768518	1.60915	0
distance	mean	28.1211	11.5099	27.0842	11.3655	0
distance	std	1.05637	0.846657	1.00339	0.93589	0
distance	max	29.9694	12.0016	28.8537	12.0329	0
distance	min	26.5228	11.0695	25.5801	10.8195	0
distance	median	28.0365	11.5392	26.9959	11.3759	0
distance	kurtosis	2.13759	0.548762	2.21584	0.621413	0
distance	skewness	0.177038	0.595333	0.187308	0.630257	0
distance	intercept	27.992	12.2801	27.0197	12.0012	0
distance	slope	0.0516187	0.892608	0.0257831	0.897634	0
distance	goodness of fit	0.81629	0.280757	0.773434	0.307883	0
distance	diff	0.255744	4.36502	0.129537	4.34773	0
distance	entropy	-338744	549649	-313917	439788	0
distance	ar1	-1.30771	0.26062	-1.33209	0.285459	0
distance	ar2	-0.0236305	0.288875	0.00739637	0.326855	0
distance	ar3	0.084582	0.222611	0.0891914	0.205411	0
distance	ar4	0.146079	0.191629	0.14632	0.19688	0
distance	ar5	0.100633	0.198333	0.0891203	0.201378	0
distance	var(cd1)	0.000891246	0.0021035	0.00121451	0.00373289	0
distance	var(cd2)	0.00627661	0.0169712	0.00894928	0.0292452	0
distance	var(cd3)	0.0776756	0.150148	0.0973936	0.263117	0
distance	var(a3)	18.6773	34.3437	19.2863	44.699	0

## Sheet: Local, M, 10s
		mean(mwd)	std(mwd)	mean(nmwd)	std(nmwd)	issig
steering	mean	-0.0012001	0.00726617	-0.00148817	0.00740403	0
steering	std	0.012824	0.00537518	0.0124003	0.0055486	0
steering	max	0.027751	0.0187515	0.0248316	0.018363	0
steering	min	-0.0252092	0.0164105	-0.025581	0.0175902	0
steering	median	-0.00214204	0.00730597	-0.00189477	0.00717108	0
steering	kurtosis	3.715	2.0276	3.58642	2.35761	0
steering	skewness	0.271658	1.02227	0.145426	1.00261	0
steering	intercept	-0.00669648	0.0119299	-0.00554929	0.0118356	0
steering	slope	0.00109928	0.00197902	0.000812223	0.0020081	0
steering	goodness of fit	0.238811	0.198406	0.228352	0.210754	0
steering	diff	0.00799966	0.0228434	0.00833815	0.0220698	0
steering	entropy	0.181244	0.092527	0.177057	0.101416	0
steering	ar1	-1.91584	0.200246	-1.90458	0.207166	0
steering	ar2	1.3703	0.418659	1.33628	0.44896	0
steering	ar3	-0.608995	0.375633	-0.576486	0.425617	0
steering	ar4	0.178356	0.268477	0.164632	0.295663	0
steering	ar5	0.00662584	0.122038	0.00769718	0.123835	0
steering	var(cd1)	5.91533e-06	7.48878e-06	5.3432e-06	7.3392e-06	0
steering	var(cd2)	3.70702e-05	5.43948e-05	3.25203e-05	4.80496e-05	0
steering	var(cd3)	0.000201536	0.000290895	0.000186264	0.00034826	0
steering	var(a3)	0.0013581	0.00113198	0.00131258	0.00123845	0
operation	mean	0.365928	0.116647	0.365843	0.11561	0
operation	std	0.193626	0.107735	0.204942	0.114173	0
operation	max	0.657	0.186216	0.674965	0.178573	0
operation	min	0.0860313	0.162957	0.0687376	0.190213	0
operation	median	0.363353	0.18323	0.359066	0.186781	0
operation	kurtosis	3.98998	8.52247	3.32123	5.5956	0
operation	skewness	-0.0375423	1.46823	-0.0932701	1.24732	0
operation	intercept	0.374705	0.246501	0.383828	0.248058	0
operation	slope	-0.00175547	0.0420768	-0.00359702	0.0431694	0
operation	goodness of fit	0.354049	0.297742	0.330618	0.28354	0
operation	diff	0.0842073	0.401165	0.0632885	0.356212	0
operation	entropy	21.8702	8.03125	21.8059	7.88339	0
operation	ar1	-1.66583	0.398503	-1.63705	0.389754	0
operation	ar2	0.80901	0.513809	0.778716	0.496944	0
operation	ar3	-0.188007	0.391588	-0.176129	0.39046	0
operation	ar4	0.0598511	0.276868	0.043539	0.274315	0
operation	ar5	-0.0100642	0.121776	-0.0037962	0.116261	0
operation	var(cd1)	0.000590431	0.000823695	0.000670619	0.000969752	0
operation	var(cd2)	0.00362653	0.00597388	0.00403825	0.00609217	0
operation	var(cd3)	0.0177861	0.0264236	0.0208969	0.0307603	0
operation	var(a3)	0.397205	0.376941	0.44349	0.41897	0
offset	mean	-0.238427	0.294701	-0.233078	0.32087	0
offset	std	0.309857	0.230294	0.299479	0.207694	0
offset	max	0.294365	0.522783	0.281839	0.536006	0
offset	min	-0.74783	0.373666	-0.735784	0.367223	0
offset	median	-0.24416	0.341039	-0.238167	0.352592	0
offset	kurtosis	2.43639	1.17671	2.40274	1.20478	0
offset	skewness	-0.00369759	0.684026	-0.0412307	0.647642	0
offset	intercept	-0.191629	0.44878	-0.198284	0.457088	0
offset	slope	-0.00935959	0.0687093	-0.00695884	0.0686911	0
offset	goodness of fit	0.320845	0.28133	0.337568	0.275172	0
offset	diff	-0.10877	0.637834	-0.0878366	0.577606	0
offset	entropy	15.0153	15.1099	15.2971	12.8642	0
offset	ar1	-1.88419	0.383975	-1.867	0.354799	0
offset	ar2	1.07646	0.45731	1.05177	0.421215	0
offset	ar3	-0.24996	0.228686	-0.248305	0.267321	0
offset	ar4	0.00956417	0.22799	-0.0120081	0.264832	0
offset	ar5	0.0640537	0.159627	0.0890479	0.165654	0
offset	var(cd1)	0.0107365	0.0393024	0.00607499	0.0229196	0
offset	var(cd2)	0.0206007	0.0664402	0.0176545	0.0687325	0
offset	var(cd3)	0.0910961	0.294651	0.0935614	0.288769	0
offset	var(a3)	1.10488	1.6484	0.989797	1.45202	0
distance	mean	28.2255	11.9976	27.3004	11.782	0
distance	std	1.92535	1.47231	1.81412	1.53122	0
distance	max	31.5323	13.1189	30.4663	13.1574	0
distance	min	25.2686	11.0521	24.5408	10.726	0
distance	median	28.1457	12.0563	27.2211	11.8503	0
distance	kurtosis	2.24169	0.725869	2.21335	0.740916	0
distance	skewness	0.106114	0.678325	0.0899781	0.665752	0
distance	intercept	28.4138	13.8053	27.8193	13.4126	0
distance	slope	-0.037656	0.779539	-0.10379	0.747834	0
distance	goodness of fit	0.697247	0.310116	0.659518	0.326992	0
distance	diff	-0.204249	7.35909	-0.801272	7.12751	0
distance	entropy	-691583	1.13368e+06	-644796	927240	0
distance	ar1	-1.39046	0.246323	-1.42644	0.277317	0
distance	ar2	0.00699305	0.266851	0.0527893	0.296691	0
distance	ar3	0.169681	0.203446	0.184224	0.199389	0
distance	ar4	0.21073	0.160616	0.193436	0.153809	0
distance	ar5	0.00302182	0.187538	-0.00403381	0.191172	0
distance	var(cd1)	0.00194416	0.00269551	0.00232152	0.00434467	0
distance	var(cd2)	0.015766	0.021703	0.0187288	0.0346497	0
distance	var(cd3)	0.124914	0.174765	0.149116	0.27809	0
distance	var(a3)	52.2737	100.961	50.1428	100.773	0

## Sheet: Local, M, 15s
		mean(mwd)	std(mwd)	mean(nmwd)	std(nmwd)	issig
steering	mean	-0.00190113	0.00506642	-0.00203351	0.00516252	0
steering	std	0.0139942	0.00401088	0.0138131	0.00431594	0
steering	max	0.0327341	0.0156876	0.0308638	0.0179897	0
steering	min	-0.0315644	0.0158404	-0.0316118	0.0166097	0
steering	median	-0.00266125	0.00611537	-0.00244797	0.00602421	0
steering	kurtosis	4.11273	2.33574	3.81997	1.86126	0
steering	skewness	0.338899	1.00836	0.21756	0.944883	0
steering	intercept	-0.00567568	0.0126495	-0.00479379	0.013207	0
steering	slope	0.000503273	0.00158007	0.000368037	0.00165483	0
steering	goodness of fit	0.279187	0.187924	0.287086	0.180288	0
steering	diff	0.00555031	0.0246139	0.00460515	0.0252421	0
steering	entropy	0.266204	0.114558	0.264683	0.118245	0
steering	ar1	-1.92974	0.177784	-1.9313	0.167941	0
steering	ar2	1.39097	0.373585	1.37758	0.378743	0
steering	ar3	-0.616046	0.331936	-0.593447	0.374795	0
steering	ar4	0.174674	0.233457	0.166789	0.271056	0
steering	ar5	0.00987847	0.105266	0.0080596	0.115741	0
steering	var(cd1)	5.42568e-06	5.95694e-06	5.12702e-06	5.7265e-06	0
steering	var(cd2)	3.241e-05	3.32038e-05	3.40795e-05	4.12918e-05	0
steering	var(cd3)	0.000191914	0.000307278	0.000184945	0.000236052	0
steering	var(a3)	0.00149753	0.000866082	0.00148126	0.000958854	0
operation	mean	0.367485	0.080977	0.365453	0.0902703	0
operation	std	0.226699	0.0959376	0.233931	0.103543	0
operation	max	0.718346	0.167431	0.730972	0.16396	0
operation	min	0.0408877	0.144356	0.0162257	0.183143	0
operation	median	0.35478	0.150589	0.359851	0.165093	0
operation	kurtosis	2.87082	5.08504	2.82872	3.42987	0
operation	skewness	0.00189349	1.07718	-0.0890409	0.995802	0
operation	intercept	0.376113	0.218223	0.376782	0.226159	0
operation	slope	-0.00115045	0.0262922	-0.00151051	0.0266565	0
operation	goodness of fit	0.236365	0.242939	0.253657	0.253445	0
operation	diff	0.0451437	0.382297	0.0546979	0.393205	0
operation	entropy	32.2051	10.1813	31.8113	10.7131	0
operation	ar1	-1.74142	0.284593	-1.70124	0.300334	0
operation	ar2	0.913027	0.444988	0.842934	0.419848	0
operation	ar3	-0.231925	0.363824	-0.169876	0.350248	0
operation	ar4	0.0793402	0.247436	0.0254517	0.242342	1
operation	ar5	-0.0144943	0.104337	0.00776236	0.10154	1
operation	var(cd1)	0.000624115	0.000745933	0.0006996	0.000865558	0
operation	var(cd2)	0.0040804	0.00498266	0.00447488	0.00571672	0
operation	var(cd3)	0.0223141	0.0290899	0.0260293	0.0362364	0
operation	var(a3)	0.474578	0.36809	0.510479	0.396982	0
offset	mean	-0.231114	0.278547	-0.230221	0.282897	0
offset	std	0.335034	0.200248	0.334074	0.196775	0
offset	max	0.376353	0.516253	0.382113	0.526969	0
offset	min	-0.824005	0.343249	-0.824372	0.3446	0
offset	median	-0.236508	0.312358	-0.229532	0.32887	0
offset	kurtosis	2.55216	1.37573	2.42374	0.813897	0
offset	skewness	-0.0119674	0.689301	-0.0359998	0.592536	0
offset	intercept	-0.197288	0.470316	-0.208455	0.449514	0
offset	slope	-0.00451017	0.0456488	-0.00290213	0.0475935	0
offset	goodness of fit	0.285989	0.258483	0.294956	0.253621	0
offset	diff	-0.0709983	0.67759	-0.0815407	0.678718	0
offset	entropy	23.4039	17.427	22.838	17.2664	0
offset	ar1	-1.88342	0.37931	-1.86242	0.369064	0
offset	ar2	1.06978	0.445516	1.04338	0.445015	0
offset	ar3	-0.242653	0.209852	-0.245486	0.24913	0
offset	ar4	0.0107841	0.202918	0.00531032	0.237483	0
offset	ar5	0.060341	0.14041	0.0729365	0.146003	0
offset	var(cd1)	0.00818682	0.028452	0.00512054	0.0177581	0
offset	var(cd2)	0.0232377	0.0753343	0.017278	0.0597399	0
offset	var(cd3)	0.0842714	0.225342	0.0651031	0.180763	0
offset	var(a3)	1.11284	1.30488	1.13799	1.39421	0
distance	mean	28.5174	12.3762	27.8655	12.3015	0
distance	std	2.75001	2.14074	2.7581	2.60323	0
distance	max	33.2811	14.3619	32.7335	14.9762	0
distance	min	24.3826	10.5546	23.8003	10.6006	0
distance	median	28.4086	12.5651	27.7261	12.344	0
distance	kurtosis	2.18702	0.83339	2.20153	0.942505	0
distance	skewness	0.134825	0.648112	0.114527	0.649122	0
distance	intercept	29.2403	15.0755	29.2802	15.4615	0
distance	slope	-0.0963751	0.721444	-0.188634	0.774422	0
distance	goodness of fit	0.598507	0.324855	0.561445	0.342647	0
distance	diff	-1.22464	10.0053	-2.53949	10.7463	0
distance	entropy	-1.07739e+06	1.72643e+06	-1.03356e+06	1.48827e+06	0
distance	ar1	-1.43842	0.231467	-1.46804	0.26815	0
distance	ar2	0.0210059	0.25393	0.0684414	0.300135	0
distance	ar3	0.224332	0.194501	0.226042	0.168404	0
distance	ar4	0.249488	0.137255	0.225122	0.149605	0
distance	ar5	-0.0564222	0.170807	-0.0515811	0.177814	0
distance	var(cd1)	0.00291443	0.00330395	0.0033654	0.00510023	0
distance	var(cd2)	0.023336	0.0267676	0.0269875	0.04085	0
distance	var(cd3)	0.192189	0.222354	0.221863	0.33803	0
distance	var(a3)	102.131	200.109	120.771	296.668	0
